# Supplementary material for: A systematic review and meta-analysis of sacubitril-valsartan in the treatment of ventricular remodeling in patients with heart failure after acute myocardial infarction
Source: Front Cardiovasc Med. 2022 Oct 11;9:953948. doi: 10.3389/fcvm.2022.953948 (PMC9592716; doi:10.3389/fcvm.2022.953948)
Supplement: Supplementary file 1 [file Table_1.xlsx]

## Sheet: Sheet1
Database	Retrieval Strategy
Pubmed	#1 "sacubitril and valsartan sodium hydrate drug combination" [Supplementary Concept]
	#2 ((((sacubitril valsartan sodium hydrate[Title/Abstract]) OR (LCZ696[Title/Abstract])) OR (Entresto[Title/Abstract])) OR (Angiotensin receptor-neprilysin inhibition[Title/Abstract])) OR (ARNI[Title/Abstract])
	#3 #1 OR #2
	#4 "Heart Failure, Systolic"[Mesh]
	#5 (((((((Heart Failures, Systolic[Title/Abstract]) OR (Cardiac Failure[Title/Abstract])) OR (Myocardial Failure[Title/Abstract])) OR (Heart Failure, Reduced Ejection Fraction[Title/Abstract])) OR (Left-Sided Heart Failure[Title/Abstract])) OR (HFrEF[Title/Abstract])) OR (HFpEF[Title/Abstract])) OR (Heart Failure[Title/Abstract])
	#6 #4 OR #5
	#7 "Myocardial Infarction"[Mesh]
	#8 ((((((Infarction, Myocardial[Title/Abstract]) OR (Cardiovascular Stroke[Title/Abstract])) OR (Stroke, Cardiovascular[Title/Abstract])) OR (Myocardial Infarct[Title/Abstract])) OR (Heart Attack[Title/Abstract])) OR (ST Elevation Myocardial Infarction[Title/Abstract])) OR (Non-ST Elevation Myocardial Infarction[Title/Abstract])
	#9 #7 OR #8
	#10 #3 AND #6 AND #9
CNKI	#1 沙库巴曲缬沙坦 或 沙库巴曲缬沙坦钠片 或 诺欣妥 或 血管紧张素受体脑啡肽酶抑制剂 或 ARNI
	#2 心力衰竭 或 急性心力衰竭 或 慢性心力衰竭 或 充血性心力衰竭 或 心功能不全 或左室功能减退
	#3 心肌梗死 或 急性心肌梗死 或 ST段抬高型心肌梗死 或 非ST段抬高型心肌梗死
	#1 并且 #2 并且 #3
Supplementary Table 1.Search Strategy in Chinese and English
